# Supplementary material for: Association of self-reported periodontal disease and inequities with long haul COVID-19
Source: PLoS One. 2024 Oct 10;19(10):e0311644. doi: 10.1371/journal.pone.0311644 (PMC11469594; doi:10.1371/journal.pone.0311644)
Supplement: S1 File — (XLSX) [file pone.0311644.s002.xlsx]

## Sheet: Sheet 1
tested_pos_yn	sex	gender	age	Race	education	employment	income	Past_covid19_hospitalization	senseoftaste_compared_priorto_covid19	senseofsmell_compared_priorto_covid19	healthstatus	Bleedinggums	Mobile_loose_tooth	youmight_have_gum disease	loss_of_teeth	Toothache	Oral_symptoms	oral_checkup	oral_health_rating	Brush_teeth	Use_dentalfloss	Mouthrinse	oral_cleaning	detected_Lossofbone_aroundteeth	Vistedclinc_past12months_treatmnt_gumdiseases	permanentteethlost_gumdisease	oral_cleaning_other	demographic_information_complete	agree_study_yn_maybe	agree_study_no	agree_study_maybe_name	agree_study_maybe_email	agree_study_maybe_phone	comments	ineligible_script	covid19_interest_form_complete
Yes	Female	Other	22	White	Grade 12 or GED (high school graduate)	Employeed for wages	Less than $25,000	No	worse than before	same as before	fair	None of the time	None of the time	No	None of the time	None of the time	No oral symptoms	More than a year but less than 2 years	good	Twice a day	once a day	twice a day	Brush, toothpaste and floss	No	No	No		complete	yes							complete
Yes	Male	Man	29	Asian	Post-graduate (Masters degree or higher)	student	Less than $50,000	No	same as before	same as before	very good	None of the time	None of the time	No	None of the time	None of the time	No oral symptoms	Less than a year	very good	Twice a day	once a day	more than twice a day	Brush and toothpaste	No	Yes	No		complete	yes							complete
Yes	Female	Woman	34	White	College graduate (Bachelors degree)	Employeed for wages	$75,000 or more	No	worse than before	same as before	good	None of the time	None of the time	No	None of the time	None of the time	No oral symptoms	Less than a year	excellent	Twice a day	once a day	twice a day	Brush, toothpaste and floss	No	No	No		complete	yes							complete
Yes	Female	Woman	61	White	College 1-3 years (some college or technical school, Associates degree)	Employeed for wages	Less than $75,000	No	same as before	same as before	very good	None of the time	None of the time	No	None of the time	Some of the time	No oral symptoms	Less than a year	good	Twice a day	once a day	Never	Brush, toothpaste and floss	Yes	No	No		complete	yes					My mother is 80 and also tested positive, is she able to participate?		complete
Yes	Female	Woman	61	White	Post-graduate (Masters degree or higher)	Employeed for wages	$75,000 or more	No	same as before	same as before	excellent	None of the time	None of the time	No	None of the time	None of the time	No oral symptoms	More than a year but less than 2 years	very good	More than twice a day	once a day	more than twice a day	Brush, toothpaste and floss	Yes	Yes	No		complete	yes							complete
Yes	Male	Man	61	White	Post-graduate (Masters degree or higher)	Employeed for wages	$75,000 or more	No	same as before	same as before	excellent	None of the time	None of the time	No	None of the time	None of the time	No oral symptoms	More than a year but less than 2 years	excellent	Twice a day	Never	more than twice a day	Brush, toothpaste and floss	No	No	No		complete	yes							complete
Yes	Female	Woman	21	White	Grade 12 or GED (high school graduate)	student	Less than $25,000	No	same as before	same as before	good	None of the time	None of the time	No	None of the time	None of the time	Little Bleeding gums	Less than a year	very good	Twice a day	once a day	Never	Brush, toothpaste and floss	No	No	No		complete	yes					n/a		complete
Yes	Male	Man	29	Hispanic	College graduate (Bachelors degree)	student	Less than $75,000	No	worse than before	worse than before	very good	A little of the time	A little of the time	No	A little of the time	A little of the time	No oral symptoms	Less than a year	very good	Twice a day	once a day	more than twice a day	Brush and toothpaste	No	No	No		complete	yes							complete
Yes	Female	Woman	41	White	College graduate (Bachelors degree)	Employeed for wages	$75,000 or more	No	same as before	same as before	very good	None of the time	None of the time	No	None of the time	None of the time	No oral symptoms	Less than a year	excellent	Twice a day	once a day	twice a day	Brush, toothpaste and floss	No	Don't know	No		complete	yes					I'm not sure if this will come up in any of the survey questions, but he first time I had COVID I was a healthy weight and didn't experience any definite symptoms. The second time I had COVID I was about 11 lbs overweight and was symptomatic.		complete
Yes	Female	Woman	39	White	College graduate (Bachelors degree)	Employeed for wages	$75,000 or more	No	same as before	same as before	good	None of the time	None of the time	No	None of the time	None of the time	No oral symptoms	Less than a year	good	Once a day	once a day	once a day	Brush, toothpaste and floss	No	No	No		complete	yes							complete
Yes	Female	Woman	27	Asian	Post-graduate (Masters degree or higher)	student	Less than $25,000	No	same as before	same as before	very good	None of the time	None of the time	No	None of the time	A little of the time	A little toothache	More than a year but less than 2 years	very good	Twice a day	Never	twice a day	Brush, toothpaste and floss	No	No	No		complete	yes							complete
Yes	Female	Woman	37	White	Post-graduate (Masters degree or higher)	Employeed for wages	$75,000 or more	No	same as before	same as before	good	A little of the time	None of the time	No	None of the time	A little of the time	bleeding gums-A little of the time toothache-A little of the time	Less than a year	good	Once a day	once a day	once a day	Brush, toothpaste and floss	No	No	No		complete	yes							complete
Yes	Female	Woman	23	White	Grade 12 or GED (high school graduate)	student	Prefer not to answer	No	same as before	same as before	very good	A little of the time	None of the time	No	None of the time	None of the time	bledding gums-A little of the time	Less than a year	good	Twice a day	once a day	twice a day	Brush, toothpaste and floss	No	No	No		complete	yes							complete
Yes	Male	Man	63	White	Post-graduate (Masters degree or higher)	Employeed for wages	$75,000 or more	No	same as before	same as before	excellent	None of the time	None of the time	No	None of the time	None of the time	No oral symptoms	Less than a year	excellent	Once a day	Never	twice a day	other	No	No	No	Brush, toothpaste and interdental cleaners	complete	yes							complete
Yes	Female	Woman	62	Hispanic	Post-graduate (Masters degree or higher)	Employeed for wages	Prefer not to answer	No	same as before	worse than before	good	A little of the time	None of the time	Don't know	None of the time	None of the time	Bleeding gums-A little of the time	Less than a year	good	Once a day	Never	Never	Brush and toothpaste	Yes	Yes	No		complete	yes							complete
Yes	Female	Woman	26	White	College graduate (Bachelors degree)	Employeed for wages	Less than $50,000	No	same as before	worse than before	excellent	None of the time	None of the time	No	None of the time	A little of the time	Toothache-A little of the time	Less than a year	good	Twice a day	once a day	twice a day	Brush, toothpaste and floss	No	No	No		complete	yes							complete
Yes	Female	Woman	42	White	Post-graduate (Masters degree or higher)	Employeed for wages	Less than $75,000	No	same as before	same as before	very good	None of the time	None of the time	Yes	None of the time	None of the time	Might have gum disease-yes No oral symptoms	Less than a year	good	Twice a day	twice a day	Never	Brush, toothpaste and floss	No	No	No		complete	yes							complete
Yes	Female	Woman	27	White	Post-graduate (Masters degree or higher)	student	Less than $25,000	No	same as before	same as before	very good	None of the time	None of the time	No	None of the time	None of the time	No oral symptoms	Less than a year	good	Once a day	Never	Never	Brush and toothpaste	No	No	No		complete	yes							complete
Yes	Female	Woman	41	African american	College graduate (Bachelors degree)	Employeed for wages	$75,000 or more	No	same as before	worse than before	very good	A little of the time	None of the time	No	Some of the time	A little of the time	Bleeding gums-A little of the time Toothache-A little of the time Loss of teeth-Some of the time	Less than a year	fair	More than twice a day	more than twice a day	more than twice a day	Brush, toothpaste and floss	Yes	Yes	No		complete	yes							complete
Yes	Female	Woman	38	White	College graduate (Bachelors degree)	out of work for more than 1 year	$75,000 or more	No	worse than before	worse than before	very good	None of the time	None of the time	No	None of the time	None of the time	No oral symptoms	Less than a year	very good	Twice a day	once a day	Never	Brush, toothpaste and floss	No	No	No		complete	yes					I am not sure that I qualify. My major lingering COVID-19 symptom is decreased sense of taste of smell.		complete
Yes	Female	Woman	24	White	College graduate (Bachelors degree)	student	$75,000 or more	No	same as before	same as before	very good	None of the time	None of the time	No	None of the time	None of the time	No oral symptoms	More than 2 years but less than 5 years	good	Twice a day	Never	twice a day	Brush and toothpaste	No	No	No		complete	yes							complete
Yes	Female	Woman	30	White	College graduate (Bachelors degree)	Employeed for wages	$75,000 or more	No	same as before	same as before	good	A little of the time	None of the time	No	None of the time	None of the time	A little bledding gums	Less than a year	very good	Once a day	Never	once a day	Brush and toothpaste	No	No	No		complete	yes							complete
Yes	Female	Woman	27	White	Post-graduate (Masters degree or higher)	Employeed for wages	$75,000 or more	No	same as before	same as before	very good	None of the time	None of the time	No	None of the time	Some of the time	Toothache-Some of the time	Less than a year	good	Twice a day	once a day	more than twice a day	Brush, toothpaste and floss	No	No	No		complete	yes							complete
Yes	Female	Woman	29	White	Post-graduate (Masters degree or higher)	student	Less than $50,000	No	same as before	same as before	very good	None of the time	None of the time	No	None of the time	None of the time	No oral symptoms	Less than a year	excellent	Twice a day	Never	once a day	Brush and toothpaste	No	No	No		complete	yes							complete
Yes	Female	Woman	33	White	Post-graduate (Masters degree or higher)	Employeed for wages	$75,000 or more	No	same as before	same as before	very good	None of the time	None of the time	No	None of the time	None of the time	No oral symptoms	Less than a year	very good	Twice a day	once a day	once a day	Brush, toothpaste and floss	No	No	No		complete	yes							complete
Yes	Female	Woman	31	White	Post-graduate (Masters degree or higher)	Employeed for wages	$75,000 or more	No	same as before	same as before	very good	None of the time	None of the time	No	None of the time	None of the time	No oral symptoms	Less than a year	very good	Twice a day	Never	Never	Brush and toothpaste	No	No	No		complete	yes					No		complete
Yes	Female	Woman	61	White	College 1-3 years (some college or technical school, Associates degree)	Employeed for wages	$75,000 or more	No	worse than before	worse than before	good	None of the time	None of the time	Yes	None of the time	None of the time	Might have gum disease-yes	Less than a year	good	Once a day	Never	once a day	Brush and toothpaste	Yes	Yes	No		complete	yes							complete
Yes	Female	Woman	58	White	Post-graduate (Masters degree or higher)	Employeed for wages	$75,000 or more	No	same as before	same as before	excellent	None of the time	A little of the time	Yes	None of the time	None of the time	Might have gum disease-yes Mobile tooth-A little of the time	Less than a year	good	Twice a day	once a day	more than twice a day	Brush, toothpaste and floss	Yes	No	Yes		complete	yes							complete
Yes	Female	Woman	57	White	Grade 12 or GED (high school graduate)	unable to work or on disability	Less than $25,000	No	worse than before	worse than before	good	None of the time	None of the time	No	None of the time	None of the time	No oral symptoms	Less than a year	good	Twice a day	once a day	more than twice a day	Brush, toothpaste and floss	No	No	No		complete	yes							complete
Yes	Male	Man	75	White	Post-graduate (Masters degree or higher)	retired	$75,000 or more	No	same as before	same as before	good	None of the time	None of the time	No	None of the time	None of the time	No oral symptoms	Less than a year	fair	Twice a day	once a day	twice a day	Brush, toothpaste and floss	Yes	No	No		complete	yes							complete
Yes	Female	Woman	50	White	College graduate (Bachelors degree)	Employeed for wages	$75,000 or more	No	same as before	same as before	good	None of the time	None of the time	No	None of the time	A little of the time	Toothache-A little of the time	Less than a year	fair	Once a day	once a day	Never	Brush, toothpaste and floss	No	No	No		complete	yes							complete
Yes	Female	Woman	31	White	Grade 12 or GED (high school graduate)	out of work for more than 1 year	Less than $50,000	No	same as before	worse than before	fair	A little of the time	None of the time	Don't know	Some of the time	Some of the time	bleeding gums-A little of the time Loss of tooth-Some of the time Toothache-Some of the time	More than a year but less than 2 years	fair	Once a day	once a day	twice a day	Brush, toothpaste and floss	No	No	Don't know		complete	yes							complete
Yes	Female	Woman	27	White	College graduate (Bachelors degree)	Employeed for wages	$75,000 or more	No	worse than before	worse than before	good	All of the time	None of the time	Yes	None of the time	A little of the time	Might have gum disease-yes Bleeding gums-All of the time Toothache-A little of the time	Less than a year	good	Twice a day	once a day	twice a day	Brush, toothpaste and floss	No	Yes	No		complete	yes							complete
Yes	Female	Woman	61	White	College 1-3 years (some college or technical school, Associates degree)	retired	Less than $25,000	No	same as before	same as before	excellent	None of the time	None of the time	No	None of the time	None of the time	No oral symptoms	Less than a year	excellent	Twice a day	once a day	twice a day	Brush, toothpaste and floss	No	No	No		complete	yes							complete
Yes	Female	Woman	43	White	Post-graduate (Masters degree or higher)	Employeed for wages	$75,000 or more	No	same as before	same as before	good	None of the time	None of the time	No	None of the time	None of the time	No oral symptoms	Less than a year	good	Once a day	once a day	once a day	Brush, toothpaste and floss	No	No	No		complete	yes							complete
Yes	Female	Woman	23	Hispanic,african american	Grade 12 or GED (high school graduate)	student	Less than $50,000	No	same as before	same as before	excellent	None of the time	None of the time	No	None of the time	None of the time	No oral symptoms	Less than a year	excellent	Twice a day	once a day	twice a day	Brush, toothpaste and floss	No	Yes	No		complete	yes							complete
Yes	Male	Other	33	African american, White	Grade 12 or GED (high school graduate)	unable to work or on disability	Less than $25,000	No	same as before	worse than before	poor	None of the time	None of the time	No	None of the time	None of the time	No oral symptoms	Less than a year	good	Twice a day	once a day	twice a day	Brush, toothpaste and floss	No	No	No		complete	yes					I have several chronic conditions and take a lot of medications, some of which contribute to xerostomia. I had a breakthrough infection in Oct 2021; was also using nicotine in various forms at the time. Was diagnosed with 'post-COVID syndrome' in the months that followed. Quit nicotine entirely in Dec 2021.		complete
Yes	Female	Woman	30	Asian	Post-graduate (Masters degree or higher)	student	Less than $50,000	No	worse than before	same as before	very good	A little of the time	None of the time	No	None of the time	None of the time	Bleeding gums-A little of the time	More than a year but less than 2 years	good	Twice a day	once a day	Never	Brush, toothpaste and floss	No	No	No		complete	yes							complete
Yes	Female	Woman	33	Latino/spanish,hispanic	Post-graduate (Masters degree or higher)	Employeed for wages	$75,000 or more	No	same as before	same as before	very good	None of the time	None of the time	No	None of the time	None of the time	No oral symptoms	Less than a year	very good	Twice a day	once a day	once a day	Brush, toothpaste and floss	No	No	No		complete	yes							complete
Yes	Female	Woman	63	White	College 1-3 years (some college or technical school, Associates degree)	retired	Less than $25,000	No	worse than before	worse than before	good	Some of the time	None of the time	Yes	None of the time	A little of the time	Bleeding gums-Some of the time Toothache-A little of the time	Less than a year	fair	Twice a day	once a day	twice a day	Brush and toothpaste	Yes	No	No		complete	yes							complete
Yes	Male	Man	37	Asian	Post-graduate (Masters degree or higher)	Employeed for wages	Prefer not to answer	No	worse than before	worse than before	good	A little of the time	A little of the time	Yes	None of the time	A little of the time	Bleeding gums-A little Mobile loose tooth-A little of the time Toothache-A little of the time	More than a year but less than 2 years	poor	Twice a day	once a day	more than twice a day	Brush, toothpaste and floss	No	Yes	Yes		complete	yes					NA		complete
Yes	Female	Woman	48	White	Post-graduate (Masters degree or higher)	Employeed for wages	$75,000 or more	No	same as before	same as before	excellent	None of the time	None of the time	No	None of the time	A little of the time	Loss of tooth-A little of the time	Less than a year	very good	Twice a day	once a day	twice a day	Brush, toothpaste and floss	No	Yes	No		complete	yes							complete
Yes	Female	Woman	40	White	College graduate (Bachelors degree)	Employeed for wages	$75,000 or more	No	same as before	same as before	very good	None of the time	A little of the time	No	None of the time	A little of the time	Mobile tooth-A little of the time Toothache-A little of the time	Less than a year	good	Twice a day	Never	twice a day	Brush and toothpaste	No	No	No		complete	yes					I am in a COVID vaccine trial (now booster trial) for NovaVax.		complete
Yes	Female	Woman	35	White	College graduate (Bachelors degree)	Employeed for wages	Less than $50,000	No	same as before	same as before	good	None of the time	None of the time	Yes	None of the time	A little of the time	Toothache-A little of the time	Less than a year	very good	Once a day	once a day	once a day	Brush, toothpaste and floss	No	No	No		complete	yes							complete
Yes	Male	Man	62	African american	College 1-3 years (some college or technical school, Associates degree)	retired	Less than $25,000	Yes	better than before	same as before	good	None of the time	None of the time	No	A little of the time	None of the time	Mobile tooth-A little of the time	Less than a year	good	More than twice a day	once a day	more than twice a day	Brush and toothpaste	Yes	Yes	Yes		complete	yes					WILL IT HELP SOCIETY		complete
Yes	Female	Woman	28	White	Post-graduate (Masters degree or higher)	Employeed for wages	Less than $75,000	No	same as before	same as before	excellent	None of the time	None of the time	Don't know	None of the time	Some of the time	Toothache-Some of the time	Less than a year	excellent	Once a day	once a day	once a day	Brush, toothpaste and floss	No	No	No		complete	yes							complete
Yes	Female	Woman	45	White	Post-graduate (Masters degree or higher)	Employeed for wages	$75,000 or more	No	same as before	same as before	excellent	Some of the time	None of the time	No	None of the time	A little of the time	Bleeding gums-Some of the time Toothache-A little of the time	Less than a year	very good	Twice a day	twice a day	once a day	Brush, toothpaste and floss	No	No	No		complete	yes							complete
Yes	Female	Woman	33	White	Post-graduate (Masters degree or higher)	Employeed for wages	$75,000 or more	No	same as before	same as before	good	None of the time	None of the time	No	None of the time	None of the time	No oral symptoms	Less than a year	excellent	Once a day	once a day	once a day	Brush, toothpaste and floss	No	No	No		complete	yes							complete
Yes	Female	Woman	62	African american	College 1-3 years (some college or technical school, Associates degree)	Employeed for wages	Less than $50,000	No	worse than before	worse than before	poor	Some of the time	None of the time	Yes	None of the time	Some of the time	Bleeding gums-Some of the time Toothache-Some of the time	More than 5 years	fair	Once a day	once a day	once a day	Brush, toothpaste and floss	No	No	No		complete	yes							complete
Yes	Female	Woman	58	White	College 1-3 years (some college or technical school, Associates degree)	Employeed for wages	$75,000 or more	No	worse than before	worse than before	good	None of the time	None of the time	No	None of the time	None of the time	No oral symptoms	Less than a year	excellent	Twice a day	more than twice a day	twice a day	Brush, toothpaste and floss	No	No	No		complete	yes							complete
Yes	Female	Woman	51	White	College graduate (Bachelors degree)	Employeed for wages	$75,000 or more	No	same as before	same as before	very good	None of the time	None of the time	No	None of the time	None of the time	No oral symptoms	Less than a year	very good	Twice a day	once a day	twice a day	Brush, toothpaste and floss	No	No	No		complete	yes							complete
Yes	Female	Woman	47	White	College 1-3 years (some college or technical school, Associates degree)	out of work for more than 1 year	Less than $50,000	No	worse than before	worse than before	fair	Some of the time	None of the time	Yes	None of the time	None of the time	Might have gum disease-Yes Bleeding gums-Some of the time	Less than a year	fair	Once a day	Never	once a day	Brush and toothpaste	Yes	Yes	No		complete	yes							complete
Yes	Male	Man	40	White	Post-graduate (Masters degree or higher)	Employeed for wages	$75,000 or more	No	same as before	same as before	excellent	None of the time	None of the time	No	None of the time	None of the time	No oral symptoms	Less than a year	very good	Once a day	once a day	more than twice a day	Brush, toothpaste and floss	No	No	No		complete	yes							complete
Yes	Female	Woman	23	White	College graduate (Bachelors degree)	Employeed for wages	Less than $50,000	No	same as before	same as before	very good	None of the time	None of the time	No	None of the time	None of the time	No oral symptoms	Less than a year	excellent	Twice a day	once a day	once a day	Brush, toothpaste and floss	No	No	No		complete	yes							complete
Yes	Male	Man	36	White	Post-graduate (Masters degree or higher)	Employeed for wages	$75,000 or more	No	same as before	same as before	very good	None of the time	None of the time	No	None of the time	None of the time	No oral symptoms	Less than a year	good	Once a day	Never	Never	Brush and toothpaste	No	No	No		complete	yes					No dental symptoms		complete
Yes	Male	Man	71	White	College graduate (Bachelors degree)	self-employed	Less than $50,000	No	same as before	same as before	excellent	None of the time	None of the time	No	None of the time	None of the time	No oral symptoms	Less than a year	excellent	Once a day	Never	once a day	Brush and toothpaste	Yes	No	No		complete	yes							complete
Yes	Female	Woman	46	White	College graduate (Bachelors degree)	Employeed for wages	Less than $50,000	No	same as before	same as before	good	None of the time	None of the time	No	None of the time	None of the time	No oral symptoms	Less than a year	good	Once a day	Never	Never	Brush and toothpaste	No	No	No		complete	yes							complete
Yes	Male	Man	37	Latino/spanish, African american	Post-graduate (Masters degree or higher)	Employeed for wages	$75,000 or more	No	same as before	same as before	good	None of the time	None of the time	No	None of the time	None of the time	No oral symptoms	More than 2 years but less than 5 years	excellent	Twice a day	once a day	twice a day	Brush, toothpaste and floss	No	No	No		complete	yes							complete
Yes	Male	Man	40	White	Post-graduate (Masters degree or higher)	Employeed for wages	$75,000 or more	No	worse than before	same as before	good	A little of the time	None of the time	Yes	None of the time	None of the time	Bleeding gums-A little of the time	More than a year but less than 2 years	fair	Once a day	Never	twice a day	Brush, toothpaste and floss	Don't know	No	Yes		complete	yes							complete
Yes	Female	Woman	38	White	College graduate (Bachelors degree)	Employeed for wages	Less than $75,000	No	same as before	same as before	excellent	None of the time	None of the time	No	None of the time	None of the time	No oral symptoms	Less than a year	excellent	Twice a day	once a day	once a day	Brush and toothpaste	No	No	No		complete	yes							complete
Yes	Male	Man	53	White	Post-graduate (Masters degree or higher)	Employeed for wages	$75,000 or more	No	worse than before	worse than before	very good	None of the time	None of the time	No	None of the time	None of the time	No oral symptoms	Less than a year	good	Twice a day	twice a day	once a day	Brush, toothpaste and floss	Yes	No	No		complete	yes					I received a positive Covid test in January of this year and then another positive result in June of this year. I believe I had Covid in March of 2020.		complete
Yes	Female	Woman	43	White	College graduate (Bachelors degree)	Employeed for wages	Prefer not to answer	Yes	worse than before	worse than before	good	None of the time	None of the time	Don't know	None of the time	A little of the time	Toothache-A little of the time	Less than a year	good	Twice a day	more than twice a day	more than twice a day	Brush, toothpaste and floss	No	Yes	No		complete	yes					I've had COVID-19 THREE TIMES AND WAS HOSPITALIZED FOR A WEEK ONE OF THE TIMES AND LOST MY SENSE OF TASTE AND SMELL, BUT THEY HAVE BEEN REGAINED		complete
Yes	Female	Woman	20	White	College 1-3 years (some college or technical school, Associates degree)	student	Less than $25,000	No	same as before	same as before	very good	None of the time	None of the time	No	None of the time	None of the time	No oral symptoms	Less than a year	fair	Twice a day	Never	twice a day	Brush and toothpaste	No	No	No		complete	yes							complete
Yes	Male	Man	28	African american	College 1-3 years (some college or technical school, Associates degree)	Employeed for wages	Prefer not to answer	No	same as before	same as before	excellent	None of the time	None of the time	No	None of the time	None of the time	No oral symptoms	More than a year but less than 2 years	good	Once a day	Never	once a day	Brush and toothpaste	No	No	No		complete	yes							complete
Yes	Female	Woman	35	White	College graduate (Bachelors degree)	Employeed for wages	Less than $75,000	No	worse than before	worse than before	fair	Some of the time	All of the time	No	All of the time	All of the time	Bleeding gums-Some of the time Mobile loose tooth-All of the time Loss of tooth-All of the time Toothache-All of the time	More than a year but less than 2 years	fair	Twice a day	once a day	more than twice a day	Brush, toothpaste and floss	Yes	No	No		complete	yes					I had COVID Twice. Recently (2 months ago) and last November 2021). Also, I had Johnson Johnson vaccine. No booster yet (only waiting on doctor to get more in stock).		complete
Yes	Female	Woman	25	White	College graduate (Bachelors degree)	student	Prefer not to answer	No	same as before	same as before	excellent	None of the time	None of the time	No	None of the time	None of the time	No oral symptoms	Less than a year	good	Twice a day	Never	Never	Brush and toothpaste	No	No	No		complete	yes							complete
Yes	Male	Man	51	White	College graduate (Bachelors degree)	Employeed for wages	$75,000 or more	No	same as before	same as before	good	None of the time	None of the time	Yes	None of the time	None of the time	No oral symptoms	Less than a year	excellent	Once a day	more than twice a day	twice a day	Brush, toothpaste and floss	Don't know	No	No		complete	yes							complete
Yes	Female	Woman	51	White	Post-graduate (Masters degree or higher)	Employeed for wages	$75,000 or more	No	worse than before	same as before	very good	Some of the time	None of the time	Don't know	None of the time	None of the time	Bleeding gums-Some of the time	Less than a year	fair	Twice a day	once a day	more than twice a day	Brush, toothpaste and floss	No	No	No		complete	yes							complete
Yes	Male	Man	64	White	College graduate (Bachelors degree)	Employeed for wages	Less than $50,000	No	worse than before	same as before	good	A little of the time	A little of the time	Yes	Some of the time	A little of the time	Might have gum disease-Yes Bleeding gums-A little of the time Mobile loose tooth-A little of the time Loss of tooth-Some of the time Toothache-A little of the time	Less than a year	good	Twice a day	once a day	once a day	Brush, toothpaste and floss	Yes	Yes	Yes		complete	yes							complete
Yes	Female	Woman	46	White	Post-graduate (Masters degree or higher)	Employeed for wages	$75,000 or more	No	worse than before	worse than before	good	None of the time	None of the time	No	None of the time	None of the time	No oral symptoms	Less than a year	excellent	Once a day	more than twice a day	once a day	Brush, toothpaste and floss	No	No	No		complete	yes							complete
Yes	Male	Man	70	White	Post-graduate (Masters degree or higher)	retired	$75,000 or more	No	worse than before	worse than before	very good	Some of the time	None of the time	No	None of the time	None of the time	Bleeding gums-Some of the time	Less than a year	very good	Once a day	once a day	once a day	Brush, toothpaste and floss	No	No	No		complete	yes							complete
Yes	Male	Man	36	White	College 1-3 years (some college or technical school, Associates degree)	Employeed for wages	Less than $75,000	No	worse than before	worse than before	good	None of the time	None of the time	No	None of the time	None of the time	No oral symptoms	More than a year but less than 2 years	fair	Once a day	once a day	once a day	Brush and toothpaste	No	No	No		complete	yes							complete
Yes	Female	Woman	37	White	College graduate (Bachelors degree)	Employeed for wages	$75,000 or more	No	worse than before	worse than before	good	A little of the time	None of the time	No	None of the time	Some of the time	Bleeding gums-A little of the time Toothache-Some of the time	Less than a year	fair	Once a day	once a day	once a day	Brush, toothpaste and floss	No	No	No		complete	yes							complete
Yes	Female	Woman	59	White	Post-graduate (Masters degree or higher)	Employeed for wages	Prefer not to answer	No	same as before	same as before	excellent	None of the time	None of the time	No	None of the time	None of the time	No oral symptoms	Less than a year	very good	Twice a day	once a day	once a day	Brush, toothpaste and floss	No	Yes	No		complete	yes							complete
Yes	Male	Man	65	White	College 1-3 years (some college or technical school, Associates degree)	retired	Prefer not to answer	No	worse than before	worse than before	fair	None of the time	None of the time	No	None of the time	None of the time	No oral symptoms	More than 5 years	good	Twice a day	more than twice a day	twice a day	Brush and toothpaste	No	No	No		complete	yes					My test was a home test, not one by a certified 3rd party. Not sure if that will DQ me, but if so, you need to know that up front.		complete
Yes	Female	Woman	45	White	Post-graduate (Masters degree or higher)	Employeed for wages	$75,000 or more	No	worse than before	worse than before	very good	None of the time	None of the time	Yes	None of the time	None of the time	Might have gum disease-yes	Less than a year	good	Twice a day	Never	twice a day	other	Yes	No	No	Brush, toothpaste, Listerine daily and floss once a week	complete	yes							complete
Yes	Male	Man	51	White	College 1-3 years (some college or technical school, Associates degree)	Employeed for wages	$75,000 or more	No	same as before	same as before	good	None of the time	None of the time	No	None of the time	None of the time	No oral symptoms	More than a year but less than 2 years	good	Twice a day	once a day	once a day	Brush, toothpaste and floss	Don't know	No	No		complete	yes					N/A		complete
Yes	Female	Woman	35	White	Post-graduate (Masters degree or higher)	Employeed for wages	$75,000 or more	No	same as before	same as before	very good	None of the time	None of the time	No	None of the time	None of the time	No oral symptoms	Less than a year	excellent	Twice a day	once a day	more than twice a day	Brush, toothpaste and floss	No	No	No		complete	yes							complete
Yes	Male	Man	22	White	College graduate (Bachelors degree)	Employeed for wages	Less than $50,000	No	same as before	same as before	very good	None of the time	None of the time	No	None of the time	None of the time	No oral symptoms	More than a year but less than 2 years	very good	Once a day	twice a day	once a day	Brush, toothpaste and floss	No	No	No		complete	yes					I have tested positive two separate times for the virus.		complete
Yes	Female	Woman	68	White	Grade 12 or GED (high school graduate)	retired	Less than $25,000	No	same as before	same as before	good	Some of the time	None of the time	Yes	None of the time	A little of the time	Bleeding gums-Some of the time Might have gum disease-yes Toothache-A little of the time	Less than a year	fair	Once a day	once a day	once a day	Brush, toothpaste and floss	Yes	No	No		complete	yes							complete
Yes	Female	Woman	34	White	College graduate (Bachelors degree)	Employeed for wages	$75,000 or more	No	same as before	same as before	very good	None of the time	None of the time	No	None of the time	None of the time	No oral symptoms	Less than a year	very good	Twice a day	Never	twice a day	Brush, toothpaste and floss	No	Yes	No		complete	yes							complete
Yes	Female	Woman	25	White	Post-graduate (Masters degree or higher)	Employeed for wages	Less than $50,000	No	same as before	worse than before	good	None of the time	Some of the time	No	None of the time	Some of the time	Mobile loose tooth-Some of the time Toothache-Some of the time	Less than a year	good	Once a day	once a day	once a day	Brush and toothpaste	No	No	No		complete	yes							complete
Yes	Male	Man	76	White	Post-graduate (Masters degree or higher)	retired	Prefer not to answer	No	same as before	same as before	very good	None of the time	None of the time	No	None of the time	None of the time	No oral symptoms	Less than a year	very good	Once a day	once a day	Never	Brush, toothpaste and floss	No	No	No		complete	yes					I tested positive in early November 2019.		complete
Yes	Female	Woman	51	White	Post-graduate (Masters degree or higher)	Employeed for wages	$75,000 or more	No	same as before	same as before	very good	None of the time	None of the time	Don't know	None of the time	None of the time	No oral symptoms	Less than a year	good	Twice a day	once a day	once a day	Brush, toothpaste and floss	Don't know	No	No		complete	yes							complete
Yes	Male	Man	66	White	College 1-3 years (some college or technical school, Associates degree)	self-employed	$75,000 or more	Yes	same as before	same as before	good	None of the time	None of the time	No	None of the time	None of the time	No oral symptoms	More than a year but less than 2 years	fair	Once a day	once a day	once a day	Brush and toothpaste	No	No	No		complete	yes							complete
Yes	Male	Man	50	White	Post-graduate (Masters degree or higher)	Employeed for wages	$75,000 or more	No	worse than before	worse than before	fair	None of the time	None of the time	Yes	None of the time	None of the time	Might have gum disease-yes	Less than a year	good	Twice a day	Never	twice a day	Brush and toothpaste	No	No	No		complete	yes							complete
Yes	Female	Woman	68	African american	College 1-3 years (some college or technical school, Associates degree)	retired	Less than $50,000	No	same as before	worse than before	good	None of the time	None of the time	No	None of the time	A little of the time	No oral symptoms	More than a year but less than 2 years	good	Twice a day	twice a day	twice a day	Brush, toothpaste and floss	No	No	No		complete	yes							complete
Yes	Female	Woman	58	White	College graduate (Bachelors degree)	Employeed for wages	$75,000 or more	No	same as before	same as before	very good	Some of the time	None of the time	No	None of the time	None of the time	Bleeding gums-Some of the time	Less than a year	very good	More than twice a day	once a day	more than twice a day	Brush, toothpaste and floss	No	No	No		complete	yes							complete
Yes	Female	Woman	58	White	Grade 12 or GED (high school graduate)	out of work for 1 year or less	Less than $25,000	No	worse than before	worse than before	fair	None of the time	None of the time	Don't know	None of the time	None of the time	No oral symptoms	More than 5 years	poor	Once a day	once a day	more than twice a day	Brush, toothpaste and floss	Yes	No	No		complete	yes							complete
Yes	Male	Man	32	White	Post-graduate (Masters degree or higher)	Employeed for wages	$75,000 or more	No	same as before	same as before	excellent	None of the time	None of the time	No	None of the time	None of the time	No oral symptoms	Less than a year	good	Twice a day	once a day	once a day	Brush, toothpaste and floss	No	No	No		complete	yes					Have had Covid 2x. Have 3 moderna vaccine doses.		complete
Yes	Female	Woman	46	White	College graduate (Bachelors degree)	Employeed for wages	$75,000 or more	No	worse than before	worse than before	excellent	None of the time	None of the time	Don't know	None of the time	A little of the time	Toothache-A little of the time	Less than a year	excellent	More than twice a day	once a day	more than twice a day	Brush, toothpaste and floss	Don't know	Don't know	Don't know		complete	yes							complete
Yes	Male	Man	63	White	Post-graduate (Masters degree or higher)	Employeed for wages	Less than $50,000	Yes	worse than before	worse than before	poor	None of the time	A little of the time	No	A little of the time	A little of the time	Mobile loose tooth-A little of the time Loss of tooth-A little of the time Toothache-A little of the time	Less than a year	fair	More than twice a day	once a day	more than twice a day	Brush, toothpaste and floss	Don't know	Yes	Don't know		complete	yes					I have Tested positive two times, I would like to participate.		complete
Yes	Male	Man	38	White	Post-graduate (Masters degree or higher)	Employeed for wages	$75,000 or more	No	same as before	same as before	very good	None of the time	None of the time	No	None of the time	None of the time	No oral symptoms	Less than a year	very good	More than twice a day	once a day	once a day	Brush, toothpaste and floss	No	No	No		complete	yes							complete
Yes	Male	Man	74	White	College 1-3 years (some college or technical school, Associates degree)	retired	Less than $75,000	Yes	worse than before	worse than before	good	None of the time	None of the time	No	None of the time	None of the time	No oral symptoms	Less than a year	good	Once a day	Never	Never	Brush and toothpaste	No	Yes	No		complete	yes							complete
Yes	Female	Woman	32	White	Post-graduate (Masters degree or higher)	Employeed for wages	Less than $75,000	No	worse than before	worse than before	good	Most of the time	None of the time	Yes	None of the time	Some of the time	Bleeding gums-Most of the time Toothache-Some of the time	More than 5 years	fair	Twice a day	Never	twice a day	Brush and toothpaste	No	No	No		complete	yes							complete
Yes	Female	Woman	59	African american	Post-graduate (Masters degree or higher)	Employeed for wages	$75,000 or more	Yes	same as before	same as before	good	None of the time	None of the time	No	None of the time	None of the time	No oral symptoms	Less than a year	excellent	Once a day	once a day	once a day	Brush, toothpaste and floss	No	No	No		complete	yes							complete
Yes	Female	Woman	35	African american	Grade 12 or GED (high school graduate)	retired	Less than $25,000	Yes	worse than before	same as before	excellent	None of the time	None of the time	No	None of the time	None of the time	No oral symptoms	Less than a year	excellent	More than twice a day	more than twice a day	more than twice a day	Brush, toothpaste and floss	No	Yes	No		complete	yes							complete
Yes	Female	Woman	44	White	Post-graduate (Masters degree or higher)	Employeed for wages	Less than $75,000	Yes	worse than before	worse than before	good	A little of the time	None of the time	No	None of the time	A little of the time	Bleeding gums-A little of the time Toothache-A little of the time	More than a year but less than 2 years	good	Twice a day	Never	twice a day	Brush, toothpaste and floss	No	No	No		complete	yes					No		complete
Yes	Female	Woman	35	African american, White	College graduate (Bachelors degree)	out of work for more than 1 year	$75,000 or more	No	worse than before	worse than before	very good	None of the time	None of the time	No	None of the time	None of the time	No oral symptoms	Less than a year	good	Twice a day	once a day	Never	Brush, toothpaste and floss	Yes	No	No		complete	yes							complete
Yes	Male	Man	34	White	College graduate (Bachelors degree)	out of work for 1 year or less	$75,000 or more	No	same as before	same as before	good	None of the time	Some of the time	No	None of the time	Most of the time	Mobile loose tooth-Some of the time Toothache-most of the time	More than a year but less than 2 years	good	Twice a day	once a day	twice a day	Brush, toothpaste and floss	No	No	No		complete	yes							complete
Yes	Male	Man	33	White	Post-graduate (Masters degree or higher)	Employeed for wages	$75,000 or more	No	same as before	same as before	very good	None of the time	None of the time	No	None of the time	None of the time	No oral symptoms	More than a year but less than 2 years	very good	Twice a day	Never	more than twice a day	Brush and toothpaste	No	No	No		complete	yes							complete
Yes	Female	Woman	33	White	College 1-3 years (some college or technical school, Associates degree)	Employeed for wages	Less than $50,000	No	total loss	better than before	very good	Most of the time	Some of the time	Yes	Some of the time	A little of the time	Bleeding gums-Most of the time Mobile loose tooth-Some of the time Gum disease-yes Loss of tooth-Some of the time Toothache-Some of the time	More than 2 years but less than 5 years	fair	Once a day	once a day	once a day	Brush, toothpaste and floss	No	No	Yes		complete	yes							complete
Yes	Female	Woman	37	White	College graduate (Bachelors degree)	Employeed for wages	$75,000 or more	No	same as before	same as before	good	None of the time	None of the time	Don't know	None of the time	None of the time	No oral symptoms	Less than a year	good	Twice a day	Never	more than twice a day	Brush and toothpaste	Don't know	Yes	No		complete	yes							complete
Yes	Male	Man	51	White	College 1-3 years (some college or technical school, Associates degree)	retired	Less than $75,000	No	worse than before	worse than before	good	Some of the time	None of the time	No	None of the time	Most of the time	Bleeding gums-Some of the time Toothache-Most of the time	Less than a year	very good	Twice a day	once a day	twice a day	Brush, toothpaste and floss	No	No	No		complete	yes					Onset June 22nd . Smell mostly back. Taste minimal too different. Shortness of breath still there.		complete
Yes	Female	Woman	48	White	Post-graduate (Masters degree or higher)	self-employed	$75,000 or more	No	worse than before	worse than before	very good	None of the time	None of the time	No	None of the time	A little of the time	Toothache-A little of the time	Less than a year	excellent	Twice a day	once a day	Never	Brush, toothpaste and floss	No	No	No		complete	yes							complete
Yes	Male	Man	26	African american, White	College graduate (Bachelors degree)	Employeed for wages	Less than $50,000	No	same as before	same as before	good	None of the time	None of the time	No	None of the time	None of the time	No oral symptoms	More than 5 years	fair	Once a day	once a day	once a day	Brush, toothpaste and floss	No	No	No		complete	yes							complete
Yes	Female	Woman	44	White	Post-graduate (Masters degree or higher)	Employeed for wages	$75,000 or more	No	same as before	same as before	excellent	None of the time	None of the time	No	None of the time	None of the time	No oral symptoms	More than 2 years but less than 5 years	good	Once a day	Never	Never	Brush and toothpaste	No	No	No		complete	yes							complete
Yes	Female	Woman	44	White	College graduate (Bachelors degree)	Employeed for wages	$75,000 or more	No	worse than before	worse than before	good	A little of the time	None of the time	No	None of the time	None of the time	Bleeding gums-A little of the time	Less than a year	very good	Twice a day	once a day	twice a day	Brush, toothpaste and floss	No	No	No		complete	yes							complete
Yes	Female	Woman	32	White	Post-graduate (Masters degree or higher)	Employeed for wages	$75,000 or more	No	same as before	same as before	good	A little of the time	None of the time	No	None of the time	A little of the time	Bleeding gums-A little of the time Toothache-A little of the time	Less than a year	very good	Twice a day	Never	more than twice a day	Brush, toothpaste and floss	No	Don't know	No		complete	yes							complete
Yes	Female	Woman	58	White	Post-graduate (Masters degree or higher)	Employeed for wages	Prefer not to answer	No	same as before	same as before	good	None of the time	None of the time	No	None of the time	A little of the time	Toothache-A little of the time	Less than a year	very good	Twice a day	once a day	twice a day	Brush, toothpaste and floss	No	No	No		complete	yes					I tested positive in late January 2022. It felt like a bad cold.		complete
Yes	Male	Man	44	White	College graduate (Bachelors degree)	Employeed for wages	$75,000 or more	No	worse than before	worse than before	very good	None of the time	None of the time	Yes	None of the time	A little of the time	Gum disease-yes Toothache-A little of the time	Less than a year	good	Twice a day	once a day	twice a day	Brush, toothpaste and floss	No	No	No		complete	yes							complete
Yes	Female	Woman	32	White	College 1-3 years (some college or technical school, Associates degree)	Employeed for wages	Less than $50,000	No	worse than before	worse than before	good	Some of the time	None of the time	Yes	None of the time	A little of the time	Bleeding gums-Some of the time Toothache-A little of the time	More than 2 years but less than 5 years	fair	Once a day	Never	once a day	Brush and toothpaste	No	No	No		complete	yes							complete
Yes	Female	Woman	33	White	College graduate (Bachelors degree)	Employeed for wages	$75,000 or more	No	worse than before	worse than before	good	None of the time	None of the time	No	None of the time	None of the time	No oral symptoms	More than a year but less than 2 years	very good	Twice a day	Never	twice a day	Brush and toothpaste	No	No	No		complete	yes							complete
Yes	Female	Woman	34	White	College graduate (Bachelors degree)	Employeed for wages	$75,000 or more	No	same as before	worse than before	good	A little of the time	None of the time	Don't know	None of the time	None of the time	Bleeding gums-A little of the time	Less than a year	good	Once a day	Never	once a day	Brush and toothpaste	No	No	No		complete	yes					Delta variant- August 2021		complete
Yes	Female	Woman	19	White	College 1-3 years (some college or technical school, Associates degree)	student	Prefer not to answer	Yes	same as before	same as before	good	None of the time	None of the time	Don't know	None of the time	A little of the time	Toothache-A little of the time	Less than a year	good	Once a day	once a day	once a day	Brush, toothpaste and floss	No	Yes	No		complete	yes							complete
Yes	Male	Man	75	White	Post-graduate (Masters degree or higher)	retired	$75,000 or more	No	same as before	same as before	very good	None of the time	None of the time	No	None of the time	None of the time	No oral symptoms	Less than a year	good	Twice a day	once a day	twice a day	Brush, toothpaste and floss	No	Yes	No		complete	yes							complete
Yes	Female	Woman	19	African american	College 1-3 years (some college or technical school, Associates degree)	student	Less than $25,000	No	worse than before	worse than before	fair	None of the time	None of the time	No	None of the time	None of the time	No oral symptoms	More than a year but less than 2 years	fair	Twice a day	Never	twice a day	Brush and toothpaste	No	No	No		complete	yes					Nope!		complete
Yes	Female	Woman	44	White	College graduate (Bachelors degree)	Employeed for wages	$75,000 or more	No	same as before	same as before	good	None of the time	None of the time	No	None of the time	None of the time	No oral symptoms	Less than a year	excellent	Twice a day	once a day	more than twice a day	Brush, toothpaste and floss	No	Yes	No		complete	yes							complete
Yes	Female	Woman	35	White	Post-graduate (Masters degree or higher)	Employeed for wages	$75,000 or more	No	same as before	same as before	very good	None of the time	None of the time	No	None of the time	None of the time	No oral symptoms	Less than a year	very good	Once a day	once a day	once a day	Brush, toothpaste and floss	No	No	No		complete	yes							complete
Yes	Female	Woman	41	White	College 1-3 years (some college or technical school, Associates degree)	Employeed for wages	$75,000 or more	No	worse than before	worse than before	excellent	None of the time	None of the time	No	None of the time	None of the time	No oral symptoms	Less than a year	excellent	Twice a day	once a day	Never	Brush, toothpaste and floss	No	No	No		complete	yes							complete
Yes	Female	Woman	26	Asian	College graduate (Bachelors degree)	Employeed for wages	Less than $50,000	No	worse than before	worse than before	good	None of the time	None of the time	Yes	None of the time	A little of the time	Gum disease-yes Toothache-A little of the time	Less than a year	fair	Twice a day	Never	twice a day	Brush and toothpaste	No	No	No		complete	yes							complete
Yes	Female	Woman	24	White	Grade 12 or GED (high school graduate)	Employeed for wages	Less than $25,000	No	same as before	same as before	good	Some of the time	None of the time	No	None of the time	None of the time	Bleeding gums-Some of the time	Less than a year	good	Twice a day	once a day	once a day	other	Don't know	No	No	Brush floss mouthwash	complete	yes							complete
Yes	Female	Woman	33	White	College graduate (Bachelors degree)	Employeed for wages	Less than $50,000	No	same as before	worse than before	good	Most of the time	None of the time	No	None of the time	A little of the time	Bleeding gums-A little of the time Toothache-A little of the time	Less than a year	good	Once a day	Never	twice a day	Brush and toothpaste	No	No	No		complete	yes					No		complete
Yes	Female	Woman	48	White	College graduate (Bachelors degree)	Employeed for wages	$75,000 or more	No	same as before	same as before	very good	None of the time	None of the time	No	None of the time	None of the time	No oral symptoms	Less than a year	excellent	More than twice a day	more than twice a day	once a day	Brush, toothpaste and floss	No	No	No		complete	yes							complete
Yes	Female	Woman	41	White	College graduate (Bachelors degree)	Employeed for wages	Less than $75,000	No	same as before	same as before	good	Some of the time	None of the time	Yes	None of the time	None of the time	Bleeding gums-Some of the time	More than 2 years but less than 5 years	fair	Once a day	Never	more than twice a day	Brush and toothpaste	Don't know	No	No		complete	yes					i don't think I have long covid but I'm down to document my experience. I've only recently caught it (like three weeks ago) so I might be helpful i might not.		complete
Yes	Female	Woman	21	White	College 1-3 years (some college or technical school, Associates degree)	student	Less than $25,000	No	same as before	same as before	fair	None of the time	None of the time	No	None of the time	None of the time	No oral symptoms	Less than a year	good	Once a day	once a day	once a day	Brush, toothpaste and floss	No	No	No		complete	yes							complete
Yes	Female	Woman	54	African american	College 1-3 years (some college or technical school, Associates degree)	Employeed for wages	Less than $75,000	No	same as before	worse than before	good	None of the time	None of the time	Yes	None of the time	A little of the time	Gum disease-yes Toothache-A little of the time	More than 2 years but less than 5 years	good	Once a day	more than twice a day	more than twice a day	Brush, toothpaste and floss	Yes	No	No		complete	yes					No		complete
Yes	Female	Woman	65	White	College graduate (Bachelors degree)	Employeed for wages	Prefer not to answer	No	total loss	total loss	good	None of the time	None of the time	Don't know	None of the time	None of the time	No oral symptoms	Less than a year	fair	More than twice a day	once a day	more than twice a day	Brush and toothpaste	Yes	Yes	Yes		complete	yes							complete
Yes	Female	Woman	71	White	Post-graduate (Masters degree or higher)	self-employed	Less than $50,000	No	total loss	total loss	excellent	None of the time	None of the time	No	None of the time	None of the time	No oral symptoms	More than 2 years but less than 5 years	very good	Once a day	once a day	once a day	Brush and toothpaste	No	No	No		complete	yes					I have had the vaccination and 2 boosters. I got COVID from a lady on a VIKING cruise. The first day, I was a little tired. I knew I had COVID when I couldn't taste my food.		complete
Yes	Male	Man	72	White	Post-graduate (Masters degree or higher)	Employeed for wages	Less than $50,000	No	worse than before	worse than before	very good	None of the time	None of the time	No	None of the time	None of the time	No oral symptoms	Less than a year	excellent	Twice a day	once a day	twice a day	Brush, toothpaste and floss	No	No	No		complete	yes							complete
Yes	Female	Woman	47	Asian	Post-graduate (Masters degree or higher)	Employeed for wages	Less than $50,000	No	same as before	same as before	very good	None of the time	None of the time	No	None of the time	None of the time	No oral symptoms	Less than a year	very good	Twice a day	once a day	Never	Brush and toothpaste	No	No	No		complete	yes					I prefer email/online submission. Limited access via phone.		complete
Yes	Male	Man	22	White	College graduate (Bachelors degree)	student	Less than $25,000	No	same as before	same as before	excellent	None of the time	None of the time	Don't know	None of the time	None of the time	No oral symptoms	Less than a year	very good	Twice a day	twice a day	Never	Brush, toothpaste and floss	No	No	No		complete	yes							complete
Yes	Female	Woman	28	White	College graduate (Bachelors degree)	Employeed for wages	Less than $50,000	No	same as before	same as before	very good	None of the time	None of the time	No	None of the time	None of the time	No oral symptoms	More than 2 years but less than 5 years	good	Once a day	once a day	once a day	Brush, toothpaste and floss	No	No	No		complete	yes							complete
Yes	Female	Woman	45	White	College graduate (Bachelors degree)	Employeed for wages	Less than $50,000	No	same as before	same as before	good	None of the time	None of the time	No	None of the time	A little of the time	Toothache-A little of the time	Less than a year	very good	More than twice a day	once a day	Never	Brush, toothpaste and floss	No	No	No		complete	yes							complete
Yes	Female	Woman	26	White	College graduate (Bachelors degree)	student	Less than $25,000	No	same as before	same as before	excellent	None of the time	None of the time	No	None of the time	None of the time	No oral symptoms	Less than a year	excellent	Twice a day	once a day	twice a day	Brush, toothpaste and floss	No	No	No		complete	yes							complete
Yes	Female	Woman	25	White	College graduate (Bachelors degree)	student	Less than $50,000	No	same as before	worse than before	good	Some of the time	None of the time	No	None of the time	None of the time	Bleeding gums-Some of the time	Less than a year	very good	Twice a day	once a day	Never	Brush and toothpaste	No	No	No		complete	yes							complete
Yes	Female	Woman	47	White	Post-graduate (Masters degree or higher)	Employeed for wages	Less than $75,000	No	worse than before	worse than before	fair	Most of the time	None of the time	Yes	None of the time	None of the time	Bleeding gums-Most of the time Gum disease-yes	More than a year but less than 2 years	very good	Twice a day	once a day	once a day	Brush, toothpaste and floss	No	No	No		complete	yes							complete
Yes	Female	Woman	51	White	College graduate (Bachelors degree)	out of work for 1 year or less	Less than $75,000	No	same as before	same as before	very good	None of the time	None of the time	No	None of the time	None of the time	No oral symptoms	More than 2 years but less than 5 years	very good	Twice a day	Never	twice a day	Brush and toothpaste	No	No	No		complete	yes					No		complete
Yes	Female	Woman	28	White	College graduate (Bachelors degree)	Employeed for wages	$75,000 or more	No	worse than before	worse than before	very good	None of the time	None of the time	No	None of the time	None of the time	No oral symptoms	Less than a year	fair	Twice a day	once a day	Never	Brush and toothpaste	No	No	No		complete	yes							complete
Yes	Male	Man	65	Hispanic	College 1-3 years (some college or technical school, Associates degree)	retired	Less than $50,000	No	worse than before	same as before	poor	Some of the time	A little of the time	No	Some of the time	A little of the time	Bleeding gums-Some of the time Mobile loose tooth-A little of the time Loss of tooth-Some of the time Toothache-A little of the time	More than a year but less than 2 years	fair	Once a day	Never	once a day	Brush and toothpaste	Yes	No	Yes		complete	yes							complete
Yes	Male	Man	46	White	Post-graduate (Masters degree or higher)	Employeed for wages	Less than $75,000	No	worse than before	same as before	very good	Some of the time	A little of the time	Yes	None of the time	None of the time	Bleeding gums-Some of the time Mobile loose tooth-A little of the time Gum disease-yes	Less than a year	good	Twice a day	once a day	twice a day	Brush, toothpaste and floss	No	No	No		complete	yes							complete
Yes	Female	Woman	55	White	College graduate (Bachelors degree)	Employeed for wages	$75,000 or more	No	worse than before	worse than before	very good	None of the time	None of the time	No	None of the time	None of the time	No oral symptoms	Less than a year	good	Twice a day	once a day	Never	Brush and toothpaste	No	No	No		complete	yes							complete
Yes	Male	Man	69	White	College graduate (Bachelors degree)	retired	$75,000 or more	No	same as before	same as before	very good	None of the time	None of the time	Yes	None of the time	All of the time	Gum disease-yes Toothache-All of the time	More than 2 years but less than 5 years	fair	Once a day	Never	more than twice a day	Brush and toothpaste	No	No	No		complete	yes					I had thought that my symptoms were a fluke and seeing this I am happy to participate.		complete
Yes	Male	Man	39	White	College 1-3 years (some college or technical school, Associates degree)	Employeed for wages	Less than $50,000	No	worse than before	worse than before	good	A little of the time	Some of the time	Yes	All of the time	All of the time	Bleeding gums-A little of the time Mobile loose tooth-Some of the time Gum disease-yes Loss of tooth-All of the time Toothache-All of the time	Less than a year	excellent	Twice a day	once a day	more than twice a day	Brush, toothpaste and floss	No	No	Yes		complete	yes					No		complete
Yes	Female	Woman	48	White	College graduate (Bachelors degree)	Employeed for wages	$75,000 or more	No	same as before	same as before	good	Some of the time	None of the time	Yes	None of the time	None of the time	Bleeding gums-Some of the time Gum disease-Yes	Less than a year	good	Twice a day	once a day	twice a day	Brush, toothpaste and floss	Yes	Yes	No		complete	yes							complete
Yes	Female	Woman	32	White	College graduate (Bachelors degree)	out of work for more than 1 year	Less than $75,000	No	same as before	same as before	good	Some of the time	None of the time	Yes	None of the time	A little of the time	Bleeding gums-Some of the time Gum disease-Yes Toothache-A little of the time	Less than a year	good	Twice a day	once a day	twice a day	Brush, toothpaste and floss	No	Don't know	No		complete	yes							complete
Yes	Female	Woman	28	White	Post-graduate (Masters degree or higher)	Employeed for wages	$75,000 or more	No	same as before	same as before	good	None of the time	None of the time	No	None of the time	None of the time	No oral symptoms	More than 2 years but less than 5 years	good	Twice a day	once a day	twice a day	Brush, toothpaste and floss	No	No	No		complete	yes							complete
Yes	Female	Woman	74	White	College graduate (Bachelors degree)	retired	Less than $50,000	No	same as before	same as before	very good	None of the time	None of the time	No	None of the time	None of the time	No oral symptoms	Less than a year	very good	Twice a day	once a day	once a day	Brush, toothpaste and floss	No	No	No		complete	yes							complete
Yes	Female	Woman	68	White	Post-graduate (Masters degree or higher)	retired	Less than $75,000	No	worse than before	same as before	very good	Some of the time	None of the time	No	None of the time	None of the time	Bleeding gums-Some of the time	Less than a year	good	Twice a day	once a day	twice a day	other	No	No	No	Fluoride rinse, brush, floss, toothpaste	complete	yes					I was vaccinated twice with Moderna, and had both Moderna boosters. Positive results in May . I'm 68 and I'm decent physical health . My body however has a history of viral infections with long lasting symptoms		complete
Yes	Female	Woman	71	White	Post-graduate (Masters degree or higher)	retired	Less than $75,000	No	worse than before	same as before	very good	None of the time	None of the time	Yes	None of the time	Some of the time	Toothache-Some of the time Gum disease-yes	Less than a year	good	Twice a day	once a day	twice a day	Brush, toothpaste and floss	No	Yes	No		complete	yes							complete
Yes	Female	Woman	21	White	Grade 12 or GED (high school graduate)	student	Prefer not to answer	No	worse than before	worse than before	very good	None of the time	None of the time	No	None of the time	None of the time	No oral symptoms	Less than a year	very good	Twice a day	once a day	more than twice a day	Brush, toothpaste and floss	No	No	No		complete	yes					N/A		complete
Yes	Female	Woman	48	White	College graduate (Bachelors degree)	Employeed for wages	Less than $50,000	Yes	worse than before	worse than before	good	Most of the time	Most of the time	Yes	None of the time	Most of the time	Bleeding gums-Most of the time Mobile loose tooth-Mostof the time Gum disease-yes	Less than a year	good	More than twice a day	more than twice a day	more than twice a day	Brush, toothpaste and floss	No	Yes	No		complete	yes							complete
Yes	Male	Man	42	White	College graduate (Bachelors degree)	Employeed for wages	$75,000 or more	No	same as before	same as before	very good	None of the time	None of the time	No	None of the time	None of the time	No oral symptoms	Less than a year	very good	Once a day	once a day	once a day	Brush, toothpaste and floss	Yes	No	No		complete	yes							complete
Yes	Female	Woman	45	Latino/spanish	Post-graduate (Masters degree or higher)	Employeed for wages	$75,000 or more	No	same as before	same as before	good	None of the time	None of the time	No	None of the time	None of the time	No oral symptoms	Less than a year	very good	Twice a day	Never	Never	Brush and toothpaste	No	No	No		complete	yes					Tested positive Dec 23, 2021		complete
Yes	Female	Woman	50	White	College 1-3 years (some college or technical school, Associates degree)	Employeed for wages	Less than $50,000	No	same as before	same as before	fair	Most of the time	Most of the time	Yes	Some of the time	None of the time	Bleeding gums-Most of the time Mobile loose tooth-Most of the time Gum disease-yes Loss of tooth-Some of the time	More than 2 years but less than 5 years	poor	Once a day	Never	twice a day	Brush and toothpaste	No	No	No		complete	yes					No		complete
Yes	Female	Woman	69	White	College 1-3 years (some college or technical school, Associates degree)	retired	Less than $75,000	No	worse than before	worse than before	poor	None of the time	None of the time	No	None of the time	None of the time	No oral symptoms	Less than a year	very good	Twice a day	once a day	more than twice a day	Brush, toothpaste and floss	Yes	No	No		complete	yes							complete
Yes	Female	Woman	40	White	College graduate (Bachelors degree)	unable to work or on disability	$75,000 or more	No	worse than before	worse than before	good	A little of the time	None of the time	Don't know	A little of the time	Some of the time	Bleeding gums-A little of the time Loss of tooth-A little of the time Toothache-Some of the time	Less than a year	good	Twice a day	once a day	once a day	Brush, toothpaste and floss	No	No	No		complete	yes							complete
Yes	Male	Man	43	White	Post-graduate (Masters degree or higher)	Employeed for wages	Prefer not to answer	No	same as before	worse than before	excellent	None of the time	None of the time	Don't know	None of the time	None of the time	No oral symptoms	Less than a year	good	Twice a day	once a day	twice a day	Brush, toothpaste and floss	No	No	No		complete	yes					No		complete
Yes	Male	Man	57	White	College graduate (Bachelors degree)	Employeed for wages	$75,000 or more	Yes	better than before	better than before	very good	None of the time	None of the time	No	None of the time	None of the time	No oral symptoms	Less than a year	excellent	Twice a day	once a day	more than twice a day	Brush, toothpaste and floss	No	No	No		complete	yes					I had Covid 19 in Aug 2021, I took remedisivir at the hospital and recovered.		complete
Yes	Female	Woman	31	White	College graduate (Bachelors degree)	unable to work or on disability	Less than $25,000	No	same as before	same as before	poor	None of the time	None of the time	Yes	None of the time	None of the time	Gum disease-yes	More than a year but less than 2 years	poor	Once a day	once a day	once a day	Brush, toothpaste and floss	Don't know	No	No		complete	yes							complete
Yes	Female	Woman	51	White	College graduate (Bachelors degree)	Employeed for wages	Less than $75,000	No	same as before	same as before	very good	A little of the time	None of the time	Don't know	None of the time	None of the time	Bleeding gums-A little of the time	More than 2 years but less than 5 years	fair	More than twice a day	once a day	Never	Brush and toothpaste	No	No	No		complete	yes							complete
Yes	Female	Woman	51	White	College graduate (Bachelors degree)	unable to work or on disability	Less than $75,000	No	worse than before	worse than before	poor	Some of the time	None of the time	Yes	None of the time	Some of the time	Bleeding gums-Some of the time Toothache-Some of the time	Less than a year	fair	More than twice a day	twice a day	twice a day	Brush, toothpaste and floss	No	Don't know	Don't know		complete	yes					I have Sjogrens Syndrome, not sure if that would affect the results for your study. I would still be more than happy to participate if I still qualify.		complete
Yes	Male	Man	60	White	College 1-3 years (some college or technical school, Associates degree)	out of work for more than 1 year	Less than $25,000	No	worse than before	worse than before	fair	Some of the time	None of the time	Yes	None of the time	A little of the time	Bleeding gums-Some of the time Toothache-A little of the time	More than a year but less than 2 years	fair	Twice a day	once a day	twice a day	Brush, toothpaste and floss	Yes	No	No		complete	yes							complete
Yes	Female	Woman	62	White	College 1-3 years (some college or technical school, Associates degree)	Employeed for wages	$75,000 or more	No	same as before	same as before	good	None of the time	None of the time	Yes	None of the time	None of the time	Gum disease-yes	Less than a year	good	Once a day	Never	twice a day	other	No	No	No	Brush, toothpaste, and WaterPik	complete	yes							complete
Yes	Female	Woman	43	White	College graduate (Bachelors degree)	Employeed for wages	Less than $75,000	No	worse than before	worse than before	good	Some of the time	None of the time	No	None of the time	None of the time	Bleeding gums-Some of the time	More than a year but less than 2 years	very good	Twice a day	once a day	more than twice a day	Brush, toothpaste and floss	No	No	No		complete	yes							complete
Yes	Female	Woman	31	White	College 1-3 years (some college or technical school, Associates degree)	Employeed for wages	$75,000 or more	No	same as before	same as before	very good	Some of the time	None of the time	Don't know	None of the time	None of the time	Bleeding gums-Some of the time	Less than a year	very good	Twice a day	once a day	twice a day	Brush, toothpaste and floss	No	No	No		complete	yes							complete
Yes	Female	Woman	42	White	College 1-3 years (some college or technical school, Associates degree)	Employeed for wages	Less than $50,000	No	worse than before	worse than before	fair	Most of the time	Some of the time	Yes	Some of the time	Most of the time	Bleeding gums-Most of the time Mobile loose tooth-Some of the time Gum disease-yes Loss of tooth-Some of the time Toothache-Most of the time	More than a year but less than 2 years	poor	Once a day	once a day	once a day	Brush, toothpaste and floss	Yes	No	Don't know		complete	yes							complete
Yes	Female	Woman	36	White	College 1-3 years (some college or technical school, Associates degree)	Employeed for wages	Prefer not to answer	No	better than before	worse than before	good	A little of the time	None of the time	No	None of the time	A little of the time	Bleeding gums-A little of the time Toothache-A little of the time	More than a year but less than 2 years	very good	Twice a day	twice a day	twice a day	Brush, toothpaste and floss	No	No	No		complete	yes					NA		complete
Yes	Male	Man	67	White	College graduate (Bachelors degree)	retired	Less than $75,000	No	same as before	same as before	excellent	A little of the time	None of the time	No	None of the time	None of the time	Bleeding gums-A little of the time	Less than a year	excellent	Once a day	once a day	once a day	Brush, toothpaste and floss	No	No	No		complete	yes							complete
Yes	Male	Man	59	White	College graduate (Bachelors degree)	Employeed for wages	$75,000 or more	No	same as before	same as before	very good	None of the time	None of the time	No	None of the time	None of the time	No oral symptoms	Less than a year	very good	Twice a day	once a day	twice a day	Brush, toothpaste and floss	No	No	No		complete	yes							complete
Yes	Female	Woman	60	White	College graduate (Bachelors degree)	Employeed for wages	$75,000 or more	No	same as before	same as before	very good	None of the time	None of the time	No	None of the time	None of the time	No oral symptoms	Less than a year	very good	Twice a day	once a day	Never	Brush, toothpaste and floss	No	Yes	No		complete	yes					I tested positive July 24, 2022.		complete
Yes	Female	Woman	40	White	College 1-3 years (some college or technical school, Associates degree)	out of work for 1 year or less	Less than $25,000	No	worse than before	worse than before	fair	Most of the time	Some of the time	Don't know	Some of the time	Most of the time	Bleeding gums-Most of the time Mobile loose tooth-Some of the time Loss of tooth-Some of the time Toothache-Most of the time	Less than a year	fair	More than twice a day	once a day	more than twice a day	Brush, toothpaste and floss	Yes	No	Yes		complete	yes							complete
Yes	Female	Woman	72	Pacific islander, white	Post-graduate (Masters degree or higher)	retired	Less than $75,000	No	same as before	worse than before	excellent	None of the time	None of the time	No	None of the time	None of the time	No oral symptoms	Less than a year	very good	Twice a day	once a day	twice a day	Brush, toothpaste and floss	No	No	No		complete	yes							complete
Yes	Male	Man	65	White	Post-graduate (Masters degree or higher)	retired	$75,000 or more	No	same as before	same as before	excellent	None of the time	None of the time	No	None of the time	None of the time	No oral symptoms	Less than a year	excellent	Twice a day	Never	once a day	Brush and toothpaste	No	No	No		complete	yes							complete
Yes	Female	Woman	62	White	College 1-3 years (some college or technical school, Associates degree)	retired	Less than $50,000	No	worse than before	worse than before	fair	None of the time	None of the time	Yes	None of the time	Some of the time	Gum disease-yes Toothache-Some of the time	Less than a year	good	Once a day	more than twice a day	once a day	Brush, toothpaste and floss	Yes	No	Yes		complete	yes							complete
Yes	Female	Woman	53	White	College graduate (Bachelors degree)	Employeed for wages	$75,000 or more	No	same as before	same as before	very good	None of the time	None of the time	No	None of the time	None of the time	No oral symptoms	Less than a year	good	Once a day	Never	Never	Brush and toothpaste	No	No	No		complete	yes							complete
Yes	Female	Woman	59	White	College graduate (Bachelors degree)	Employeed for wages	$75,000 or more	No	same as before	worse than before	good	None of the time	Some of the time	No	Some of the time	Some of the time	Mobile loose tooth-Some of the time Loss of tooth-Some of the time Toothache-Some of the time	More than a year but less than 2 years	fair	Once a day	Never	once a day	Brush and toothpaste	No	No	Yes		complete	yes							complete
Yes	Female	Woman	77	White	Post-graduate (Masters degree or higher)	retired	Less than $75,000	No	same as before	same as before	good	A little of the time	A little of the time	Yes	Most of the time	None of the time	Bleeding gums-A little of the time Mobile loose tooth-A little of the time Gum disease-yes Loss of tooth-Most of the time	Less than a year	fair	Twice a day	once a day	Never	Brush, toothpaste and floss	Yes	Yes	Yes		complete	yes							complete
Yes	Female	Woman	44	White	Post-graduate (Masters degree or higher)	Employeed for wages	$75,000 or more	No	same as before	same as before	good	None of the time	None of the time	No	None of the time	None of the time	No oral symptoms	Less than a year	good	Twice a day	once a day	more than twice a day	Brush, toothpaste and floss	No	No	No		complete	yes							complete
Yes	Female	Woman	29	White	College 1-3 years (some college or technical school, Associates degree)	Employeed for wages	$75,000 or more	No	same as before	same as before	excellent	None of the time	None of the time	No	None of the time	None of the time	No oral symptoms	Less than a year	excellent	Twice a day	once a day	once a day	Brush, toothpaste and floss	No	No	No		complete	yes							complete
Yes	Female	Woman	33	White	Post-graduate (Masters degree or higher)	self-employed	$75,000 or more	No	same as before	same as before	very good	Some of the time	None of the time	No	None of the time	None of the time	Bleeding gums-Some of the time	More than 2 years but less than 5 years	very good	Once a day	more than twice a day	more than twice a day	Brush, toothpaste and floss	No	No	No		complete	yes							complete
Yes	Female	Woman	23	White	College graduate (Bachelors degree)	student	Less than $50,000	No	same as before	better than before	good	None of the time	None of the time	No	None of the time	None of the time	No oral symptoms	Less than a year	very good	Twice a day	once a day	Never	Brush, toothpaste and floss	No	No	No		complete	yes							complete
Yes	Female	Woman	66	White	College graduate (Bachelors degree)	Employeed for wages	$75,000 or more	No	same as before	same as before	very good	None of the time	None of the time	No	None of the time	None of the time	No oral symptoms	Less than a year	good	Once a day	once a day	once a day	Brush, toothpaste and floss	No	No	No		complete	yes					No		complete
Yes	Female	Woman	81	White	Post-graduate (Masters degree or higher)	retired	Prefer not to answer	No	same as before	same as before	excellent	None of the time	None of the time	No	None of the time	None of the time	No oral symptoms	Less than a year	very good	Twice a day	once a day	twice a day	Brush, toothpaste and floss	No	No	No		complete	yes							complete
Yes	Female	Woman	65	White	Post-graduate (Masters degree or higher)	Employeed for wages	$75,000 or more	No	worse than before	worse than before	very good	A little of the time	None of the time	No	None of the time	A little of the time	Bleeding gums-A little of the time Toothache-A little of the time	Less than a year	very good	Once a day	twice a day	once a day	Brush, toothpaste and floss	No	No	No		complete	yes							complete
Yes	Female	Woman	47	White	College 1-3 years (some college or technical school, Associates degree)	Employeed for wages	$75,000 or more	No	same as before	worse than before	good	None of the time	None of the time	No	None of the time	None of the time	No oral symptoms	Less than a year	very good	Once a day	once a day	Never	Brush, toothpaste and floss	No	No	No		complete	yes					No		complete
Yes	Female	Woman	64	White	College graduate (Bachelors degree)	Employeed for wages	Less than $75,000	No	same as before	same as before	very good	None of the time	None of the time	No	None of the time	None of the time	No oral symptoms	Less than a year	very good	Once a day	once a day	once a day	Brush, toothpaste and floss	No	No	No		complete	yes							complete
Yes	Female	Woman	64	White	College graduate (Bachelors degree)	retired	Less than $50,000	No	worse than before	same as before	very good	None of the time	None of the time	No	None of the time	None of the time	No oral symptoms	Less than a year	very good	Twice a day	twice a day	once a day	Brush, toothpaste and floss	No	Don't know	No		complete	yes							complete
Yes	Female	Woman	39	White	College graduate (Bachelors degree)	Employeed for wages	Less than $25,000	No	same as before	same as before	good	None of the time	None of the time	No	None of the time	None of the time	No oral symptoms	Less than a year	good	Once a day	once a day	once a day	Brush, toothpaste and floss	No	No	No		complete	yes							complete
Yes	Female	Woman	51	White	Grade 12 or GED (high school graduate)	Employeed for wages	Less than $50,000	No	worse than before	worse than before	very good	Some of the time	None of the time	Yes	None of the time	None of the time	Bleeding gums-Some of the time Gum disease-yes	Less than a year	fair	Twice a day	once a day	twice a day	Brush, toothpaste and floss	No	Yes	No		complete	yes					no		complete
Yes	Male	Man	50	White	College graduate (Bachelors degree)	Employeed for wages	Prefer not to answer	No	same as before	same as before	good	None of the time	None of the time	No	None of the time	None of the time	No oral symptoms	Less than a year	very good	Twice a day	once a day	once a day	Brush, toothpaste and floss	No	No	No		complete	yes							complete
Yes	Male	Man	62	White	Post-graduate (Masters degree or higher)	retired	Prefer not to answer	No	same as before	same as before	excellent	None of the time	None of the time	No	None of the time	None of the time	No oral symptoms	More than a year but less than 2 years	excellent	More than twice a day	once a day	Never	Brush, toothpaste and floss	No	No	No		complete	yes							complete
Yes	Female	Woman	21	White	College graduate (Bachelors degree)	student	Less than $25,000	No	same as before	same as before	excellent	None of the time	None of the time	No	None of the time	None of the time	No oral symptoms	Less than a year	very good	Twice a day	once a day	once a day	Brush, toothpaste and floss	No	No	No		complete	yes					no		complete
Yes	Female	Woman	63	White	College graduate (Bachelors degree)	retired	$75,000 or more	No	worse than before	worse than before	good	None of the time	None of the time	No	None of the time	Some of the time	Toothache-Some of the time	Less than a year	excellent	Twice a day	once a day	Never	Brush, toothpaste and floss	No	No	No		complete	yes							complete
Yes	Female	Woman	41	White	Post-graduate (Masters degree or higher)	Employeed for wages	$75,000 or more	No	worse than before	worse than before	very good	A little of the time	None of the time	No	None of the time	None of the time	Bleeding gums-A little of the time	Less than a year	good	Twice a day	once a day	once a day	Brush, toothpaste and floss	No	No	No		complete	yes							complete
Yes	Male	Man	30	African american	College graduate (Bachelors degree)	Employeed for wages	Less than $25,000	No	better than before	better than before	very good	A little of the time	None of the time	Don't know	None of the time	None of the time	Bleeding gums-A little of the time	More than a year but less than 2 years	good	Twice a day	once a day	twice a day	Brush, toothpaste and floss	Yes	Don't know	No		complete	yes					No		complete
Yes	Female	Woman	37	White	Post-graduate (Masters degree or higher)	Employeed for wages	Less than $50,000	No	same as before	same as before	very good	None of the time	None of the time	No	None of the time	None of the time	No oral symptoms	Less than a year	very good	Twice a day	Never	Never	Brush and toothpaste	No	No	No		complete	yes							complete
Yes	Male	Man	84	White	College 1-3 years (some college or technical school, Associates degree)	retired	$75,000 or more	No	worse than before	same as before	excellent	None of the time	None of the time	No	None of the time	None of the time	No oral symptoms	Less than a year	very good	More than twice a day	twice a day	once a day	Brush, toothpaste and floss	No	No	Yes		complete	yes					I was surprised when I tested positive just recently. I am fully vaccinated, and an 84 years . I am in good shape I recovered well.		complete
Yes	Male	Man	30	White	Post-graduate (Masters degree or higher)	Employeed for wages	Less than $50,000	No	same as before	same as before	very good	None of the time	None of the time	No	None of the time	A little of the time	Toothache-A little of the time	More than 2 years but less than 5 years	fair	Twice a day	once a day	once a day	Brush, toothpaste and floss	No	No	No		complete	yes							complete
Yes	Female	Woman	69	White	College graduate (Bachelors degree)	Employeed for wages	$75,000 or more	No	same as before	same as before	good	Some of the time	None of the time	No	None of the time	None of the time	Bleeding gums-Some of the time	Less than a year	fair	Twice a day	Never	twice a day	Brush and toothpaste	No	Yes	No		complete	yes					I had e shots before I got co id		complete
Yes	Female	Woman	35	White	College 1-3 years (some college or technical school, Associates degree)	out of work for more than 1 year	Less than $50,000	No	worse than before	worse than before	excellent	None of the time	None of the time	No	None of the time	Some of the time	Toothache-Some of the time	Less than a year	poor	More than twice a day	twice a day	more than twice a day	Brush, toothpaste and floss	No	No	No		complete	yes							complete
Yes	Male	Man	68	White	College graduate (Bachelors degree)	Employeed for wages	Less than $75,000	No	worse than before	worse than before	poor	None of the time	None of the time	No	All of the time	A little of the time	Loss of tooth-All of the time Toothache-A little of the time	Less than a year	fair	More than twice a day	once a day	once a day	Brush, toothpaste and floss	Yes	Yes	No		complete	yes							complete
Yes	Female	Woman	74	White	College 1-3 years (some college or technical school, Associates degree)	retired	Prefer not to answer	No	worse than before	worse than before	very good	None of the time	None of the time	No	None of the time	None of the time	No oral symptoms	Less than a year	very good	Twice a day	once a day	once a day	Brush, toothpaste and floss	No	No	No		complete	yes							complete
Yes	Female	Woman	70	White	Grade 12 or GED (high school graduate)	retired	Less than $75,000	No	same as before	same as before	good	None of the time	None of the time	No	None of the time	A little of the time	Toothache-A little of the time	Less than a year	good	Once a day	twice a day	once a day	Brush, toothpaste and floss	Yes	No	No		complete	yes							complete
Yes	Female	Prefer not to answer	24	White	College graduate (Bachelors degree)	Employeed for wages	Less than $50,000	No	same as before	same as before	good	None of the time	None of the time	No	None of the time	None of the time	No oral symptoms	Less than a year	very good	Twice a day	Never	Never	other	No	Don't know	No	brush, toothpaste and occasional floss	complete	yes							complete
Yes	Female	Woman	45	White	Post-graduate (Masters degree or higher)	Employeed for wages	$75,000 or more	No	same as before	same as before	excellent	None of the time	None of the time	No	None of the time	None of the time	No oral symptoms	More than a year but less than 2 years	good	Twice a day	once a day	once a day	Brush, toothpaste and floss	No	No	No		complete	yes							complete
Yes	Female	Woman	54	White	College graduate (Bachelors degree)	Employeed for wages	Less than $50,000	No	worse than before	better than before	good	Most of the time	None of the time	Yes	None of the time	Most of the time	Bleeding gums-Most of the time Gum disease-yes Toothache-Most of the time	Less than a year	good	Once a day	once a day	once a day	Brush and toothpaste	No	Yes	No		complete	yes							complete
Yes	Female	Woman	53	White	College graduate (Bachelors degree)	Employeed for wages	$75,000 or more	No	same as before	same as before	very good	None of the time	None of the time	Don't know	None of the time	None of the time	No oral symptoms	Less than a year	excellent	Once a day	once a day	once a day	Brush, toothpaste and floss	Don't know	Don't know	Don't know		complete	yes							complete
Yes	Male	Man	62	African american	College 1-3 years (some college or technical school, Associates degree)	retired	Less than $25,000	No	same as before	same as before	good	None of the time	None of the time	No	None of the time	None of the time	No oral symptoms	Less than a year	good	More than twice a day	once a day	more than twice a day	Brush and toothpaste	Yes	No	Yes		complete	yes					NOTHING		complete
